# Supplementary material for: Lung epithelial response to cigarette smoke and modulation by the nicotinic alpha 7 receptor
Source: PLoS One. 2017 Nov 8;12(11):e0187773. doi: 10.1371/journal.pone.0187773 (PMC5678682; doi:10.1371/journal.pone.0187773)
Supplement: S1 Table — The ratio of gene transcript exhibiting a change in expression of >2.0 fold between treatment and α7-genotype groups. For those exceeding 200 average read depth counts between lung distal epithelium samples from the α7G or α7E260A:G exposed to side-stream cigarette smoke. Male and female results are combined. For these data immunoglobulin, assignments of unknown genes (GM nomenclature), histocompatibility and ribosomal genes were omitted from this analysis. (XLSX) [file pone.0187773.s001.xlsx]

## Sheet: Supplemental TABLE 1
Supplemetal Table 1. Average relative fold-change in gene expression (>2-fold) after cigarrette exposure (CS) of lung epithelium from different alpha7 receptor genotypes.
alpha7G CS - Increased				alpha7G CS - Decreased			Genes (cont)			Genes (cont)			Genes (cont)			Genes (cont)				alpha7E260A:G CS - Increased				alpha7E260A:G CS - Decreased
Genes	G* CS/C	E* CS/C		Genes	G CS/C	E CS/C		G CS/C	E CS/C		G CS/C	E CS/C		G CS/C	E CS/C		G CS/C	E CS/C		Gene	G CS/C	E CS/C		Gene	G CS/C	E CS/C
Fxyd1	7.06977	1.37762		Clca3	0.0471665	0.122699	Ranbp2	0.389088	0.64876	Msr1	0.434524	1	Myst3	0.469357	0.825095	Ckap5	0.497076	0.772947		Krt15	0.78607	17.5217		Mmp12	0.489796	0.0978763
Nr1d1	5.30252	3.61111		Dnahc5	0.235598	0.78125	Rsph4a	0.389635	1.52652	Tmc5	0.434555	1.26582	B4galt4	0.469649	0.897959	Azi2	0.498024	0.625		Nqo1	1.66667	6.88095		Clca3	0.0471665	0.122699
Rbp1	3.63636	1.05263		Pank3	0.264151	1.025	Ccdc108	0.389757	0.778878	Cflar	0.434783	0.905109	Nin	0.469914	0.720833	Mtor	0.498077	0.935593		Orm1	3.33333	5.42991		Ccl17	0.688406	0.195122
Inmt	3.54313	1.32963		Il18rap	0.267423	0.53866	Nf2	0.390411	1.16484	Zfyve16	0.435208	0.694087	Trip12	0.470437	0.632564	Creb1	0.498221	1.03488		Aldh3a1	1.25714	4.84615		2010001M09Rik	1.47611	0.218663
Mfap4	3.53872	0.896869		Dnahc1	0.268	0.71028	Igf1r	0.390625	0.661538	Tgfbr1	0.436641	0.857143	Smg1	0.470501	0.666991	Usp24	0.498254	0.625194		AI661453	0.619632	4.37037		Ly6c2	1.30769	0.220477
Spon1	3.44828	1.20118		Dnahc11	0.270866	0.52809	Larp4	0.392308	1.32576	Lrrcc1	0.437276	0.859922	Sclt1	0.470833	0.722488	Mme	0.498728	1.18605		Adh7	1.03864	4.21168		Pf4	1.52174	0.25788
Orm1	3.33333	5.42991		Hydin	0.285266	0.62181	Akd1	0.392473	1.38318	Pcnt	0.437685	0.745358	Helz	0.470982	0.92437	Tacc1	0.498734	0.706667		Acsm1	0.472362	4.10769		Hmgb2	1.24324	0.263158
Dbp	3.14815	2.96429		Dync2h1	0.286445	0.657303	Fam129c	0.393939	0.798165	Tbl1xr1	0.437931	1.35233	Tet3	0.471074	0.832061	Parp14	0.499055	0.630181		Nr1d1	5.30252	3.61111		AB069917	0.96496	0.269759
Itga8	3.04286	1.06557		Dnahc12	0.287611	0.924171	Nek11	0.395604	1.08271	Avl9	0.438931	0.717391	Igfbp5	0.471204	1.28659	Phf3	0.499196	0.783493		Fstl1	0.933131	3.47009		Slamf7	0.609091	0.279592
Cyr61	3.03797	2.12782		Dmxl1	0.293347	0.758794	Pdpr	0.395833	0.702128	Arid5b	0.438953	1.54464	Prkcb	0.471326	0.84456	Son	0.499401	0.796289		Tc2n	0.566176	3.40984		Serpina3g	1	0.296128
Gdf15	2.9375	1.55		Taok1	0.293532	0.460452	Muc4	0.396429	1.2914	Fhad1	0.438978	1.08423	Cc2d2a	0.471464	0.722892	2210408I21Rik	0.5	1.09929		Serpina3n	1.28671	3.10142		Alas2	0.510791	0.300448
Gpx3	2.76309	0.961783		Wdr96	0.294697	0.847176	Slc26a2	0.396648	1.025	Atp8a1	0.439926	0.797217	Acsm1	0.472362	4.10769	Hcfc2	0.5	1.04321		Parvb	0.958333	3.07692		C1qc	1.04945	0.306156
Mfap5	2.65248	1.58475		Phip	0.294964	0.749478	N4bp2	0.397436	0.708609	AI504432	0.440678	1.26829	1200016B10Rik	0.472511	1.13814	Dnmt3a	0.5	1		Akr1b8	1.6745	2.98425		Irf4	0.803571	0.326087
G0s2	2.65035	0.885609		Ccdc141	0.298742	1.04673	Bdp1	0.397554	0.711744	Ankib1	0.440722	0.611722	Arhgef12	0.472789	1.00778	Slk	0.5	0.718941		Dbp	3.14815	2.96429		Mgl2	0.671053	0.332168
Snrpg	2.5873	0.734513		Trim56	0.3	0.776316	Ahctf1	0.398649	0.885366	Rsf1	0.440758	0.683027	March8	0.473077	1.3	Mysm1	0.5	0.712644		Cpa3	0.723757	2.95302		Ccl9	1.36241	0.339675
Sod3	2.56289	1.52282		Syne1	0.301194	0.9694	9130014G24Rik	0.398907	1.02952	Rnf168	0.440945	0.840336	Ccdc39	0.473327	0.907869	Ints2	0.5	0.711111		Col14a1	1.02089	2.89939		C1qa	0.794979	0.350291
Tbx2	2.54286	1.91489		Dnahc10	0.304533	0.722433	Kif5b	0.399094	0.875883	mt-Nd5	0.442363	1.23731	Tbc1d30	0.474308	1.18947	Fhdc1	0.500542	1.09556		Gabrp	0.875	2.83113		C1qb	0.935484	0.362731
Psmg4	2.48352	0.682119		Akap9	0.305851	0.531414	Tnrc6a	0.399586	0.710784	Pbrm1	0.442593	0.782249	Sdad1	0.47482	0.528226	Vps13c	0.500697	0.905405		Podn	0.709302	2.82258		Ccl5	0.900027	0.373512
Rarres2	2.41077	1.29719		Naip6	0.307692	0.977528	Ltf	0.399924	1.00151	9430020K01Rik	0.443366	0.690037	D5Ertd579e	0.47496	0.982808	Ireb2	0.500739	0.793907		Cyp2a5	1.03278	2.7659		Txndc5	0.937807	0.375466
Pde6d	2.36538	0.887701		Dnahc9	0.308271	0.984568	Mdm4	0.400697	0.774892	Tlr13	0.44471	1.18947	Wdr65	0.475271	0.937304	Parg	0.50077	0.796196		Adh1	2.02549	2.75522		Klre1	0.849003	0.382409
Dph3	2.2987	0.626016		Ralgapa2	0.308511	0.646739	BC048546	0.401168	1.21628	Dpy19l4	0.445087	1.06015	Ccnt2	0.476099	0.971154	D430042O09Rik	0.501109	0.904437		Tom1l1	0.853175	2.6962		Flt3	0.656388	0.38247
Selm	2.26923	1.09453		Cep290	0.308861	1.17708	AU021034	0.40184	1.22302	Hivep2	0.445561	0.607456	Zmym4	0.47619	0.822878	Wnk1	0.501281	0.742281		Timp3	0.988728	2.66138		Cxcl16	0.889401	0.385744
S100a9	2.21536	0.62734		Dnahc3	0.309028	0.552716	Zfp518a	0.401914	0.834043	Atr	0.446154	0.748401	Armc4	0.476636	0.880165	Phf8	0.501299	0.802326		Cd34	1.34923	2.62658		Ifi27l2a	1.50542	0.38648
Olfml3	2.18095	1.47345		Ccdc88a	0.31068	0.881832	Atm	0.402597	0.753247	Rif1	0.446293	0.940299	Htt	0.477064	0.73706	Kif13b	0.501441	0.900685		Aqp5	1.31202	2.58101		Klra4	0.651888	0.38943
Ptgis	2.16917	1.768		Atad2b	0.3125	0.731132	Cspp1	0.402778	0.83105	Spata18	0.446341	0.839465	Atxn3	0.477387	0.984615	Itch	0.502137	0.785612		Ephb4	1.74611	2.56338		Rnaseh2c	1.60223	0.38963
Egfl7	2.12958	1.05179		Lrba	0.313397	0.653488	Usp34	0.402888	0.835777	Scaper	0.446429	0.948598	Hltf	0.47763	1.10323	Ralgapb	0.502242	0.726562		Gpx2	1.51525	2.5596		Gzma	0.73288	0.393665
Ppap2b	2.12549	1.73913		Kdm5a	0.314143	0.633397	Smchd1	0.403322	0.617097	Fryl	0.447103	0.512064	Hsph1	0.477697	1.1555	Camsap2	0.502538	1.08271		Mmp3	1.36962	2.55618		Xrn1	0.37224	0.407407
Hint2	2.11364	0.458404		Rgs22	0.314629	0.768182	Ythdc2	0.405405	1.00952	Mga	0.447402	0.782288	Rlf	0.478036	0.649215	mt-Nd4	0.503365	1.05496		Slc6a9	1.1697	2.50909		H2afj	1.63366	0.409165
S100a8	2.1059	0.477911		Mll3	0.316959	0.775221	Nlk	0.406667	1.29524	Usp37	0.447489	0.6	Cd300e	0.478261	1.25503	Dst	0.50375	0.948646		Lum	1.44571	2.48538		AW112010	1.11809	0.409902
Retnlg	2.10367	1.01022		Ank3	0.321429	0.827586	4930485B16Rik	0.406897	0.764331	Ccdc30	0.447894	0.82243	Spag9	0.478261	0.856448	Brd3	0.503759	0.778481		Tlr5	0.957746	2.48077		Cd74	1.21914	0.412261
Acot8	2.10169	0.695122		Bbx	0.322449	0.727891	Itih4	0.408797	0.491713	Clock	0.447964	1.05263	Pdpk1	0.478261	0.703125	Srcap	0.503788	0.870787		Nbl1	2.00439	2.43275		Themis	0.72973	0.417683
1110001J03Rik	2.07971	0.559271		Med13	0.324647	0.819277	Gpr155	0.409055	0.973479	Lnpep	0.44856	0.734273	Hc	0.478524	0.586604	Dennd4c	0.503807	0.946809		Mmp23	1.70476	2.42169		Ass1	0.894231	0.42069
Dpep1	2.06771	1.2865		Mdn1	0.325167	0.435789	Nr2c2	0.409266	0.832117	Ysk4	0.448571	0.831325	Atf6	0.478599	0.720264	Spen	0.503876	0.943489		Col3a1	0.893558	2.39176		Ifi27l2b	1.87302	0.424096
Fabp1	2.04064	0.456361		Cnot1	0.325225	0.764296	Usp9x	0.409287	0.828737	Gtf2a1	0.44878	0.9	Akap13	0.478774	0.661111	Ccdc146	0.504808	0.840637		Wnt11	0.864341	2.37931		Slfn8	0.756303	0.424779
Fkbp7	2.0381	1.04188		Unc13b	0.329268	0.849624	Arhgap5	0.409677	1.0478	Ttll4	0.44898	0.737179	Dmxl2	0.478831	0.843167	Fam179a	0.504931	0.993333		Smad1	0.943396	2.34821		Crip1	1.47473	0.434018
Rpain	2.03731	0.673077		Lrp2	0.333333	0.990566	Cobl	0.41018	1.26619	Prrc2c	0.449241	0.676056	Pex1	0.478947	0.748344					Clec3b	1.94544	2.34234		Itgae	0.542683	0.434109
Acyp1	2.02614	0.648585		Wdr52	0.334112	0.758621	Utrn	0.410553	0.639066	Spef2	0.449275	0.804054	Baz2b	0.479326	0.868709					Cxcr1	0.695266	2.32		Lax1	1.15011	0.434635
Fam162a	2.02555	0.680885		Lyst	0.334928	0.850433	Mdc1	0.410758	0.931818	Lrrc49	0.449477	0.555556	Sfmbt1	0.479339	0.739884					Itgb4	0.635697	2.2973		Mdn1	0.325167	0.435789
Adh1	2.02549	2.75522		Jmjd1c	0.33529	0.716854	Nipbl	0.411074	0.994796	Ubr4	0.449836	0.785011	Hectd1	0.479446	0.665079					Igfbp4	1.4894	2.28219		Cd3d	1.49203	0.436927
Nbl1	2.00439	2.43275		Golgb1	0.337284	0.641869	Prpf4b	0.411215	0.876117	Hipk1	0.449853	0.864258	Cramp1l	0.479532	0.829114					Pls3	0.798998	2.27156		Pou2af1	1.07767	0.437186
Loxl1	2	1.17829		Mll1	0.338462	0.914894	Klhl24	0.411928	0.953678	Cpeb4	0.450758	1.94309	Flnb	0.47958	0.928775					Col1a2	1.00679	2.26697		Clec12a	0.980645	0.437842
				Dnahc6	0.340174	0.773099	Ascc3	0.412676	0.731707	Ttc3	0.451613	0.923944	Golga1	0.479705	0.676056					C7	1.49407	2.26115		Fn1	0.647059	0.438652
				Fat1	0.341463	1.39459	Tnrc6b	0.412844	0.825726	Akap11	0.451718	0.948087	Tet2	0.480519	0.566667					Reep6	0.654891	2.25773		Cd52	1.70566	0.440239
				Fam126a	0.342466	0.909091	Rnf213	0.413192	0.581162	Etl4	0.451737	0.981132	Arid4b	0.481132	0.904255					Cckar	0.706897	2.25		Scand1	1.38333	0.44697
				Cnst	0.343465	0.712575	Bmpr2	0.413223	1.32168	Zfp54	0.451827	1.03279	Gprasp1	0.481541	0.779923					Boc	1.87805	2.23377		Kcnn4	0.966997	0.451049
				4930534B04Rik	0.345506	0.931677	Ttc37	0.414254	0.75576	Narg2	0.452	0.930556	Bod1l	0.481728	0.807763					Gys1	0.712366	2.22293		Prf1	0.655199	0.45208
				Zfp871	0.347639	1.46667	Tubgcp5	0.415094	0.594262	Slc23a2	0.452066	1.30672	Zzef1	0.482897	0.645094					Rfx1	0.901887	2.21839		Hr	1.05935	0.452555
				Mtap1b	0.347826	1.05263	Ncapg2	0.415205	0.947977	Adam28	0.452331	1.2673	Grlf1	0.483051	1.85859					C1s	1.19293	2.20759		Mri1	1.44335	0.454225
				Vezf1	0.348172	0.931034	Trip11	0.416268	1.08475	Zfp609	0.452489	1.22989	Ulk2	0.483676	0.84632					Cdh11	1.63975	2.2069		Klra7	0.726937	0.455385
				Slfn5	0.348387	1.18391	Btaf1	0.416849	0.790741	Uhrf1bp1l	0.452761	0.820734	Ep300	0.483717	0.91939					Cd248	1.97744	2.20339		Fabp1	2.04064	0.456361
				Serpinb10-ps	0.348703	0.785953	Ankrd12	0.417722	0.674157	Chd2	0.452774	0.683206	Zfx	0.483784	0.958333					Jag2	1.28671	2.19298		Kmo	1.12019	0.457983
				Crybg3	0.349398	0.692308	Kndc1	0.418803	0.828431	Rgnef	0.453532	1.61818	Casc1	0.483871	0.846154					Cxcr7	1.05357	2.18966		Hint2	2.11364	0.458404
				Vps13a	0.349415	0.934118	Gtf3c4	0.419355	0.654321	Fam63b	0.453552	0.990566	Asxl2	0.484009	0.74934					C77080	0.832962	2.18182		Ccr5	0.783654	0.459459
				Atrx	0.350295	0.96568	Prom1	0.419753	1.26307	Pcm1	0.453757	0.940959	Cdhr3	0.484312	1.25058					Htra3	1.53731	2.17822		Cma1	1.01761	0.459574
				mt-Nd6	0.351499	1.62409	Macf1	0.419888	0.651647	Pik3c2a	0.454054	1.12298	BC016423	0.484334	0.913758					Pitpnm2	0.727626	2.16667		Fam46c	0.724221	0.460194
				Spag17	0.352475	1.13333	Osbpl6	0.42	1.02449	5430411K18Rik	0.454106	1.04412	Foxo3	0.484472	1.05042					Tnxb	1.03516	2.15349		Taok1	0.293532	0.460452
				Myo9a	0.353222	0.777457	Mll2	0.42011	0.88582	Wdr90	0.454198	0.93617	Armc3	0.484919	0.925926					Agr2	0.62	2.14474		Mrp63	1.37696	0.462475
				Muc5b	0.354655	1.21728	Ptprz1	0.42029	1.01887	Fasn	0.454518	0.744013	Itpr1	0.485054	0.552524					F3	0.819703	2.14035		Vti1a	0.687783	0.463035
				Dnahc2	0.354839	0.77551	Itga4	0.420455	0.504575	Fam154b	0.454545	1.15789	Ankrd17	0.485537	0.895623					Tspan4	1.1597	2.13659		Secisbp2	0.692593	0.46319
				Npat	0.354839	0.740541	Fam179b	0.420732	0.897275	Dstyk	0.454976	0.656934	Trim33	0.485887	1.01792					Tacstd2	0.97076	2.13636		C230081A13Rik	0.38565	0.463415
				C330019G07Rik	0.356201	0.951807	Syne2	0.421272	1.17021	Jak2	0.455749	0.768257	Hgf	0.486339	0.605128					Tef	0.995833	2.13386		Gbp8	0.808989	0.465704
				Eea1	0.356627	1.09559	AK129341	0.42142	0.80198	Rap1gap2	0.455959	0.574586	Usp47	0.486471	0.715724					Ppard	0.672897	2.13333		Cmah	0.595238	0.465714
				Lrp6	0.357013	0.83908	Birc6	0.421538	0.61875	Itpr2	0.456022	0.761236	Vwa3a	0.486563	0.950413					Cyr61	3.03797	2.12782		Bola2	1.41878	0.468047
				Sacs	0.358209	0.610256	Rapgef6	0.421818	0.710375	Whsc1	0.456075	0.618321	Lrrc23	0.486661	0.661581					D8Ertd82e	1.15472	2.11413		Nfat5	0.515873	0.468085
				Zfp292	0.36255	0.622711	Mecom	0.421995	1.18018	Bptf	0.45614	0.811382	Wdr35	0.487943	1.09184					Dpt	1.42549	2.11333		Imp3	1.20861	0.469799
				Mki67	0.362821	0.666667	Agl	0.422727	1.68382	Mycbp2	0.456212	0.811847	Epc2	0.488414	1.05136					Tmc8	1.01763	2.112		S100a4	1.58965	0.471325
				Cep350	0.363636	0.748	Zfp318	0.423358	1.0056	Ash1l	0.45749	0.807836	Slmap	0.488462	0.921212					S100a16	1.16519	2.1105		Ptpn18	1.44326	0.471457
				Unc79	0.365449	0.849315	Rc3h1	0.423567	0.702041	Phc3	0.458101	0.80916	Fam13a	0.488518	0.890995					Osmr	0.517986	2.10769		Klra8	0.468983	0.475
				Kcnj15	0.365714	0.922078	4932425I24Rik	0.424556	0.911111	Golga4	0.458172	0.869835	Casp8ap2	0.488636	1.14676					Mmp15	0.637079	2.10759		Ikbke	0.752294	0.475369
				Zfc3h1	0.369231	0.764286	Il18r1	0.424641	0.850467	Insr	0.458333	0.880184	Eif2c2	0.489247	0.880282					Clmn	0.630631	2.10145		Sidt1	0.929825	0.477612
				Cdon	0.369369	0.983607	4931406P16Rik	0.425414	0.710145	Fyco1	0.458716	0.892157	Mmp12	0.489796	0.0978763					Pcx	0.85	2.09231		S100a8	2.1059	0.477911
				Wdr47	0.369412	1.25	Ptpru	0.425532	0.908497	Tns3	0.458813	1.00422	Hspa4l	0.490508	0.971323					Zfand2a	1.36842	2.09016		1700123O20Rik	0.785366	0.479522
				Setx	0.369979	0.529015	Erbb2ip	0.425629	0.814592	Iqca	0.459016	0.909326	Cry1	0.490602	0.769575					Tmc4	0.759878	2.07645		Slpi	1.28388	0.482182
				Gcc2	0.371278	0.876374	Ganc	0.425656	0.569892	Rlim	0.459283	0.657692	Nfatc3	0.490634	0.71135					Epb4.1l5	0.765568	2.07368		Gpr171	1.2299	0.482255
				Prkdc	0.371353	0.570605	Cep70	0.425856	0.788288	Huwe1	0.459412	0.834569	Cdkl2	0.490741	1.1497					Kcnj13	0.641791	2.06818		Mrfap1	0.787686	0.482759
				Ccdc93	0.372	0.847134	Dsp	0.425926	1.78519	Rpgr	0.460094	1.1982	Itsn2	0.490909	0.759615					Pcdhgc5	1.0509	2.06283		Cd4	0.791932	0.485294
				Xrn1	0.37224	0.407407	Chd9	0.427184	1.00441	Dzip1	0.461538	0.875676	Rb1cc1	0.491189	0.651429					Lama2	1.11982	2.05607		Unc119b	0.791667	0.485549
				Edem3	0.374083	0.707407	Ptprk	0.427686	1.11806	Stxbp5	0.463158	0.811881	Top3a	0.491713	0.585526					Dcn	1.55942	2.04401		2700050L05Rik	0.634752	0.489362
				Met	0.374312	1.00741	Lca5	0.428082	1.00909	Usp40	0.463602	0.751323	Ccdc17	0.491758	0.937166					Tmem57	0.830867	2.03448		9830001H06Rik	0.634921	0.490066
				Rev3l	0.375221	0.739011	Cep110	0.428339	0.661957	A330021E22Rik	0.463878	0.685446	Fanca	0.492188	0.595092					Col5a2	0.935897	2.03226		Itih4	0.408797	0.491713
				Kif27	0.375276	0.631313	6330503K22Rik	0.428571	0.592965	Ncoa2	0.464363	0.594388	Apc	0.492537	0.718802					Igsf10	0.75	2.03125		Hepacam2	0.511811	0.49187
				Rpgrip1l	0.377551	1.37288	Usp32	0.429231	0.824658	Lss	0.464844	1.51579	Aff3	0.492958	0.62963					Slc39a2	0.879257	2.0256		Pole4	1.19205	0.493056
				Nbeal1	0.377593	1.07732	Ahnak	0.429908	0.720934	Lin54	0.465753	0.5	Kif1b	0.493443	0.668508					Mllt1	0.933071	2.01408		Chsy1	0.59854	0.49422
				Myo5c	0.37923	0.869863	Shprh	0.429952	1.00833	Ttc21b	0.466165	1.11679	Urb1	0.493464	0.619792					Mmp2	1.1648	2.00364		Gcap14	0.663968	0.494983
				4932438A13Rik	0.379736	0.609533	Tanc2	0.430168	0.772152	Tbccd1	0.466321	0.744898	Ptprj	0.493934	0.612208									Srpk3	1.21739	0.495575
				Zfp474	0.380531	0.814607	Tjp1	0.430504	1.13746	Pgap1	0.466368	0.700508	Ccdc151	0.493976	1.02424									Sp4	0.669767	0.5
				Slc39a9	0.383178	1.63366	Brwd3	0.431818	1.32653	Ahcyl2	0.466468	0.677885	Aff4	0.494186	1.01511									Lin54	0.465753	0.5
				Fgd4	0.383333	0.975	Ttll3	0.431937	1.14201	Zfp160	0.46748	0.800813	Diap2	0.494253	1.16402									Cst3	1.27881	0.503064
				Rictor	0.383632	0.642308	E230008N13Rik	0.43196	0.786058	Spata13	0.467557	0.733918	Nr3c1	0.494712	0.756369									Lrrc36	0.549683	0.503571
				C230081A13Rik	0.38565	0.463415	Phf20l1	0.432364	0.793286	Cntln	0.467662	1.64045	4922501C03Rik	0.494737	0.796512									Itga4	0.420455	0.504575
				Jhdm1d	0.386364	0.74031	Lpin2	0.432759	1.01274	Dusp16	0.467672	0.892857	Trpm7	0.495069	0.920828
				Otud4	0.387234	0.723958	4930562C15Rik	0.432866	1.27219	Pds5a	0.467841	0.768912	Qser1	0.495268	1.28671
				Pcyt1a	0.387534	1.104	Prdm2	0.433283	0.651442	Cdh1	0.468636	1.30233	4930451C15Rik	0.495652	0.801724
				2410089E03Rik	0.388889	0.790698	Mib1	0.433908	0.60219	Dock9	0.468719	0.938389	Hook3	0.496403	0.853881
				Celsr1	0.389016	1.15	Cpd	0.434343	0.876633	Klra8	0.468983	0.475	Slc36a1	0.496503	1.4955
G*, alpha7G ; E* = alpha7E260A:G
1.03343																									Phf20l1	0.545029
1.77137																									Ccdc30	0.544598
																									Mki67	0.544231
0.110608																									Ankrd17	0.542122
1.42185																									Armc4	0.54153
0.797195																									Cep70	0.540228
1.55207																									Ysk4	0.539586
2.26124																									Trpm7	0.537634
0.569048																									Otud4	0.534884
0.838026																									Atm	0.534483
																									Spen	0.534056
2.01779																									Mtor	0.532365
1.56273																									4930485B16Rik	0.532356
1.74075																									Dennd4c	0.532111
1.65295																									Arid4b	0.532075
0.858315																									Spata18	0.531698
0.906691																									Dst	0.53102
1.13355																									Slmap	0.530238
1.45398																									BC016423	0.530047
1.32509																									Edem3	0.528809
1.38443																									Btaf1	0.527163
0.510559																									Dzip1	0.527066
																									Golga4	0.526735
																									Ep300	0.526128
																									AK129341	0.525475
																									Golgb1	0.525473
																									Ccdc17	0.524729
																									Rnf168	0.524724
																									Dusp16	0.523793
																									Armc3	0.523712
																									B4galt4	0.523018
																									Erbb2ip	0.522506
																									Jhdm1d	0.521894
																									Ccdc39	0.52136
																									Insr	0.520724
																									Hipk1	0.520508
																									Usp32	0.520496
																									Mdm4	0.5171
																									Flnb	0.516358
																									Fyco1	0.514165
																									Dnahc11	0.512917
																									Vwa3a	0.511949
																									Helz	0.509517
																									Tgfbr1	0.509415
																									Lrrcc1	0.508506
																									Fam179a	0.50832
																									Rev3l	0.507734
																									Wdr65	0.507062
																									Kndc1	0.505538
																									Hspa4l	0.50499
																									Zfx	0.504818
																									Iqca	0.504787
																									Crybg3	0.504685
																									Ccdc108	0.500408
																									Dnmt3a	0.5
																									Tnrc6b	0.499977
																									Dock9	0.499493
																									Il18r1	0.499303
																									Gtf2a1	0.498645
																									Il18rap	0.49646
																									Kdm5a	0.495965
																									Cpd	0.495468
																									Usp9x	0.493869
																									Fam129c	0.493556
																									Nr2c2	0.491838
																									2410089E03Rik	0.49183
																									Ccnt2	0.490241
																									Ttc3	0.488788
																									Aff4	0.486828
																									Cep350	0.486145
																									Narg2	0.485731
																									Wdr90	0.485167
																									Atxn3	0.484846
																									Cspp1	0.484661
																									D5Ertd579e	0.483268
																									Zfc3h1	0.483106
																									Ccdc151	0.482284
																									Pcm1	0.482228
																									Usp34	0.482052
																									Cnst	0.482006
																									Zfp518a	0.481887
																									Creb1	0.481427
																									Cflar	0.480365
																									Lrba	0.479576
			0.47929																			Hcfc2	0.47929
			0.479162																			Npat	0.479162
			0.477333																			Trim33	0.477333
			0.477139																			mt-Nd4	0.477139
			0.477025																			Ralgapa2	0.477025
			0.476452																			Akap11	0.476452
			0.47463																			Rif1	0.47463
			0.474262																			Mll2	0.474262
			0.470619																			Scaper	0.470619
			0.469361																			Prpf4b	0.469361
			0.469138																			Arhgef12	0.469138
			0.4689																			Fam179b	0.4689
			0.468391																			Ptpru	0.468391
			0.467724																			Jmjd1c	0.467724
			0.467135																			Zfp474	0.467135
			0.465976																			4932425I24Rik	0.465976
			0.464554																			Epc2	0.464554
			0.46415																			Camsap2	0.46415
			0.461217																			Foxo3	0.461217
			0.460425																			Etl4	0.460425
			0.458768																			Hydin	0.458768
			0.457871																			Fam63b	0.457871
			0.457555																			Dnahc2	0.457555
			0.456885																			Tns3	0.456885
			0.456881																			Fhdc1	0.456881
			0.455648																			Kif5b	0.455648
			0.454839																			2210408I21Rik	0.454839
			0.45433																			Myo9a	0.45433
			0.450264																			Ahctf1	0.450264
			0.446901																			Wdr35	0.446901
			0.443669																			Serpinb10-ps	0.443669
			0.442991																			Bbx	0.442991
			0.440813																			Mdc1	0.440813
			0.440421																			Wdr52	0.440421
			0.440013																			Dnahc6	0.440013
			0.439128																			Ccdc93	0.439128
			0.43799																			Ncapg2	0.43799
			0.437484																			Zfp54	0.437484
			0.435965																			Myo5c	0.435965
			0.435788																			Dync2h1	0.435788
			0.434919																			5430411K18Rik	0.434919
			0.434524																			Msr1	0.434524
			0.432939																			Hltf	0.432939
			0.431936															Cdhr3				Klhl24	0.431936
			0.430286															Slc26a2				Unc79	0.430286
			0.427419															Dmxl1				Atad2b	0.427419
			0.427315															Trim56				Lpin2	0.427315
			0.426842															Qser1				Cdkl2	0.426842
			0.426398															Clca3				Shprh	0.426398
			0.426103															Rpgr				Casp8ap2	0.426103
			0.425566															Trip11				Clock	0.425566
			0.425522															Ptprk				Cnot1	0.425522
			0.425481															Cd300e				Lrp6	0.425481
			0.425311															Tjp1				Chd9	0.425311
			0.424608															Ttll3				Diap2	0.424608
			0.424226															Dnahc1				Lca5	0.424226
			0.423653															Fam126a				Gcc2	0.423653
			0.421537															Cdon				Dnahc10	0.421537
			0.420999															C330019G07Rik				Zfp318	0.420999
			0.420496															Vps13a				Mme	0.420496
			0.420199															Vezf1				Gpr155	0.420199
			0.419834															Tlr13				Dpy19l4	0.419834
			0.417416															Met				Ttc21b	0.417416
			0.415162															4930534B04Rik				1200016B10Rik	0.415162
			0.413411															Mll1				Hsph1	0.413411
			0.413224															Zfp609				Nipbl	0.413224
			0.412507															Igfbp5				Ptprz1	0.412507
			0.40996															Nek11				Osbpl6	0.40996
			0.409577															March8				Rgs22	0.409577
			0.408863															Atrx				Mll3	0.408863
			0.404874															Syne2				Fhad1	0.404874
			0.404331															Cdh1				Pik3c2a	0.404331
			0.401581															Mecom				Ythdc2	0.401581
			0.399321															mt-Nd5				Ltf	0.399321
			0.398755															Adam28				Tbc1d30	0.398755
			0.39662															Ccdc88a				Kcnj15	0.39662
			0.39626															Pcyt1a				Med13	0.39626
			0.393833															Nbeal1				Lyst	0.393833
			0.393559															Wdr96				Phip	0.393559
			0.393162															AI504432				Fgd4	0.393162
			0.392562															Slc23a2				Fam154b	0.392562
			0.390988															Tmc5				Arhgap5	0.390988
			0.388393															4930562C15Rik				Ank3	0.388393
			0.387546															Celsr1				Unc13b	0.387546
			0.387469															Lrp2				9130014G24Rik	0.387469
																		Nf2		0.38727
																		Prom1		0.386974
																		Slc36a1		0.386596
																		Mtap1b		0.386441
																		BC048546		0.384909
																		AU021034		0.384407
																		Brwd3		0.383988
																		Eea1		0.383747
																		Cobl		0.382527
																		Tbl1xr1		0.381074
																		Naip6		0.37848
																		Nlk		0.378225
																		Dnahc9		0.377316
																		Bmpr2		0.376712
																		Dnahc12		0.375526
																		Spag17		0.374236
																		Syne1		0.374059
																		Muc4		0.373962
																		Lss		0.373873
																		Dnahc5		0.37156
																		Larp4		0.370843
																		Wdr47		0.369946
																		Slfn5		0.367911
																		Muc5b		0.366244
																		Ccdc141		0.365385
																		Cntln		0.363905
																		Arid5b		0.362744
																		Akd1		0.359996
																		Rgnef		0.359846
																		Rpgrip1l		0.357568
																		Cep290		0.357519
																		Grlf1		0.356926
																		Pank3		0.352312
																		Rsph4a		0.351027
																		Agl		0.350493
																		Fat1		0.347858
																		Dsp		0.347458
																		Zfp871		0.345956
																		Slc39a9		0.343298
																		Cpeb4		0.340253
																		mt-Nd6		0.338275
																		Acsm1		0.336508
																				0.335164
																				0.332329
																				0.331999
																				0.330435
																				0.329833
																				0.328564
																				0.325524
																				0.325511
																				0.323949
																				0.323834
																				0.314766
																				0.313971
																				0.313103
																				0.31265
																				0.311209
																				0.311008
																				0.310701
																				0.306975
																				0.306668
																				0.301566
																				0.295912
																				0.295529
																				0.294269
																				0.291351
																				0.285405
																				0.285081
																				0.284178
																				0.283747
																				0.280272
																				0.275006
																				0.262395
																				0.259902
																				0.257708
																				0.255245
																				0.251052
																				0.244848
																				0.238589
																				0.237027
																				0.234551
																				0.23198
																				0.216428
																				0.114994
																				#DIV/0!
